# Supplementary material for: Unleashing potential: assessing Africa’s readiness for the data science revolution to impact health
Source: Nat Commun. 2026 Apr 13;17:5138. doi: 10.1038/s41467-026-71454-4 (PMC13250160; doi:10.1038/s41467-026-71454-4)
Supplement: Supplementary file 3 — Supplementary Data 1 [file 41467_2026_71454_MOESM3_ESM.xlsx]

## Sheet: Certifications
Certification	Description	Institute (Authority)	Date accessed
Data Science Professional	a new certificate for recent graduates with at least two years of full-time work experience within data science, providing formal recognition of qualifications, professional training and experience.	The Alliance for Data Science Professionals https://rss.org.uk/membership/professional-development/data-science-professional/	2024-04-18
AWS Certified Cloud Practitioner	validates foundational, high-level understanding of AWS Cloud, services, and terminology.	AWS (Amazon) (https://aws.amazon.com/certification/?nc2=sb_ce_co)	7 April 2024
AWS Certified Data Engineer	validates skills and knowledge in core data-related AWS services, ability to ingest and transform data, orchestrate data pipelines while applying programming concepts, design data models, manage data life cycles, and ensure data quality.	AWS (Amazon) (https://aws.amazon.com/certification/?nc2=sb_ce_co)	7 April 2024
AWS Certified Developer	knowledge and understanding of core AWS services, uses, and basic AWS architecture best practices, and proficiency in developing, deploying, and debugging cloud-based applications by using AWS	AWS (Amazon) (https://aws.amazon.com/certification/?nc2=sb_ce_co)	7 April 2024
AWS Certified Machine Learning	intended for individuals who perform a development or data science role and have more than one year of experience developing, architecting, or running machine learning/deep learning workloads in the AWS Cloud	AWS (Amazon) (https://aws.amazon.com/certification/?nc2=sb_ce_co)	7 April 2024
AWS Certified Security	validates your expertise in creating and implementing security solutions in the AWS Cloud. This certification also validates your understanding of specialized data classifications and AWS data protection mechanisms; data-encryption methods and AWS mechanisms to implement them; and secure internet protocols and AWS mechanisms to implement them	AWS (Amazon) (https://aws.amazon.com/certification/?nc2=sb_ce_co)	7 April 2024
C and C++ Certified Programmer	Professional certificate that measures your ability to accomplish coding tasks, software development, low-level and middle-level programming, C programming, and related technologies.	C++ Institute (https://cppinstitute.org/certification-exams)	2024-03-14
Certified Analytics and Insights Professionals (CAIP)	This certification validates expertise in analytics and insights across different domains.	International Institute of Analytics (IIA)	2024-03-14
Certified Analytics Professional (CAP)	CAP is a vendor-neutral certification that validates the analytics professional's knowledge in analytics concepts.	Institute for Operations Research and the Management Sciences (INFORMS)	2024-03-14
Certified Business Analysis Professional (CBAP) or the IIBA Agile Analysis Certification (IIBA-AAC).	Business analysts work with companies to analyze processes, products, services and systems to improve efficiency, productivity and profitability. They typically use data and information technology (IT) resources to help decision-makers move their companies forward.	International Institute of Business Analysis https://www.iiba.org/business-analysis-certifications/cbap/	7 April 2024
Cisco Certified Network Professional (CCNP) and Cisco Certified Internetwork Expert (CCIE) Security certification	Focuses on network security technologies such as firewalls, VPNs, intrusion prevention systems (IPS), and secure access solutions. It validates skills in securing network devices and implementing security policies to protect against cyber threats.	Cisco Systems, Inc. (https://www.cisco.com/c/en/us/training-events/training-certifications/certifications.html)	7 April 2024
Cisco Certified Network Professional (CCNP) Data Center certification	Focuses on data center technologies such as data center networking, storage networking, virtualization, and automation. It validates skills in designing and implementing data center infrastructures.	Cisco Systems, Inc. (https://www.cisco.com/c/en/us/training-events/training-certifications/certifications.html)	7 April 2024
Cloudera Certified Professional (CCP) Data Engineer	This certification validates the skills to develop reliable, autonomous, scalable data pipelines that result in optimized data sets for a variety of workloads.	Cloudera (https://www.cloudera.com/services-and-support/training/cdhhdp-certification/ccp-data-engineer.html)	7 April 2024
Google Professional Data Engineer	Certification demonstrates the ability to design and build data processing systems, as well as deploy and maintain machine learning models on Google Cloud Platform.	Google Cloud https://cloud.google.com/learn/certification/data-engineer	2024-03-14
IBM Data Science Professional Certificate Professional Certificate in Applied Data Science with R	This certificate is offered on Coursera and consists of a series of courses that cover various aspects of data science, including data analysis, machine learning, data visualization, and more.	IBM https://www.coursera.org/professional-certificates/ibm-data-science https://www.edx.org/certificates/professional-certificate/ibm-applied-data-science-with-r	not sure these are relevant
Meta Certified Marketing Science Professional, Google Analytics	Social media and marketing analytics certifications	Facebook, Instagram, Messenger, WhatsApp: https://en-gb.facebook.com/business/learn/certification/exams/200-101-exam Google Analytics Academy: https://analytics.google.com/analytics/academy/	7 April 2024
Microsoft Azure Data Scientist Associate	This certification validates the candidate's ability to implement and operate machine learning solutions on Azure. It covers topics like data preparation, model training, and deployment.	Microsoft (https://www.datacamp.com/certification)	7 April 2024
RStudio Certified R Programmer	These exams test proficiency in R programming, data wrangling, visualization, and statistical modeling.	Rstudio (https://education.rstudio.com/trainers/) (https://carpentries.org/become-instructor/) (https://www.datacamp.com/certification)	7 April 2024
SAS Certified Data Scientist	This certification demonstrates proficiency in advanced analytics using SAS software. It covers topics such as machine learning, predictive modeling, and data mining techniques.	SAS https://www.sas.com/en_za/certification/credentials/advanced-analytics/data-scientist.html	2024-03-14
Senior Data Scientist (SDS), Principal Data Scientist (PDS), and Associate Big Data Engineer (ABDE),	Globally recognized and cover various aspects of data science.	Data Science Council of America (DASCA) https://www.dasca.org/	2024-03-14
